# Supplementary material for: Targeted therapies of inflammatory diseases with intracellularly gelated macrophages in mice and rats
Source: Nat Commun. 2024 Jan 6;15:328. doi: 10.1038/s41467-023-44662-5 (PMC10771422; doi:10.1038/s41467-023-44662-5)
Supplement: Supplementary file 4 — Source Data [file 41467_2023_44662_MOESM4_ESM.xlsx]

## Sheet: Fig. 2A-B
Fig. 2A									Fig. 2B
		Storage modulus (Pa)									G'/G" (Pa)
	Phe-CS concentration (wt%)	0.1 (+)	0.5 (+)	1.0 (+)	2.0 (+)	5.0 (+)	5.0 (-)			Angular frequency	Storage modulus	Loss modulus
	1st experiment	41.0837	64.7843	97.9051	120.014	121.867	0.647559			0.1	13.0503	4.56312
	2nd experiment	22.4965	68.4353	97.9617	115.25	143.316	1.64523			10.1001	15.1425	25.4263
	3rd experiment	23.618	67.4729	87.4872	126.142	149.55	0.219714			20.1001	24.0744	41.0525
										30.0998	30.0659	50.8702
										40.0998	36.4288	59.383
										50.0998	42.68	67.0295
										60.1002	48.965	74.1664
										70.1009	53.842	80.7195
										80.0999	58.5681	87.1864
										90.0996	62.8322	93.142
										100.099	66.6387	98.746
										110.101	73.0812	103.803
										120.101	79.6152	109.189
										130.1	87.4872	112.864
										140.101	100.976	115.61
										150.102	112.7	119.126
										160.099	131.665	120.292
										170.1	157.905	117.093
										180.099	191.093	116.479
										190.099	222.916	113.156
										200	266.947	108.448

## Sheet: Fig. 2F-G
Fig. 2F					Fig. 2G
		Zeta potential (mV)					Cummulative release (%)
		MAs	GMs			Time (h)	SS (5 wt%)			SS (10 wt%)			SS (15 wt%)
	1st experiment	-20.8	-17.8				1st experiment	2nd experiment	3rd experiment	1st experiment	2nd experiment	3rd experiment	1st experiment	2nd experiment	3rd experiment
	2nd experiment	-17.2	-16.4			0	0	0	0	0	0	0	0	0	0
	3rd experiment	-20.6	-10.7			0.5	12.3	15.8	13.8	15.8	14.8	10.3	11.5	17.2	12.8
						1	23.5	27.5	29.5	25.7	29.3	33.5	26.8	30.5	35.2
						2	32.6	38.5	40.5	33.7	39.2	45.6	38.2	47.2	44.3
						4	47.2	54.2	56.2	60.2	60	59.2	61.5	61.5	62.2
						6	61.5	60.2	62.4	66.8	66.4	65.9	66.8	67.6	67.3
						8	67.8	66.2	67.6	72.3	72	71.9	73.5	74	74.8
						12	73	70	73.6	79.2	78.4	77.6	79.8	80.2	79

## Sheet: Fig. 2J-L
F
Fig. 2J									Fig. 2K
		Cell proliferation (%)									CD86+CD206- cells (%)
			24 h			48 h					MAs	MAs+TNF-α	GMs+TNF-α
		1st experiment	2nd experiment	3rd experiment	1st experiment	2nd experiment	3rd experiment			1st experiment	0.47	49.01	0.66
	MAs	100	107.5	98.3	193.5	226.8	192.6			2nd experiment	0.36	51.39	0.77
	MAs+Phe	100.5	97.6	94.7	173.5	197.2	228.3			3rd experiment	0.65	50.49	0.53
	MAs+CB[8]	98.3	99.4	96.5	187.6	218.6	177.4
	GMs	1.5	1.7	3.3	2.5	2.6	1.3		Fig. 2L
											NO production (μM)
											MAs	MAs+TNF-α	GMs+TNF-α
										1st experiment	4.38	23.5	8.58
										2nd experiment	7.23	22.17	10.96
										3rd experiment	6.63	17.62	9.23

## Sheet: Fig. 3B
Fig. 3B
		Membrane protein (10-8 μg/cell)
		GMs	MAs
	1st experiment	0.122678	0.126875
	2nd experiment	0.09895	0.152378
	3rd experiment	0.10586	0.114823

## Sheet: Fig. 3C
Fig. 3C
				IL-6Rβ (130-140 kDa)													Na,K-ATPase (110 kDa)
				IL-6Rα (80 kDa)													TNFR2 (75 kDa)
				TNFR1 (50 kDa)													IL-1R2 (45 kDa)

## Sheet: Fig. 3D
Fig. 3D
		Protein/Na,K-ATPase
		GMs			MAs
	IL-6Rβ	100	100	100	116	107.4	118.9
	IL-6Rα	100	100	100	117.2	112.1	101.2
	TNFR2	100	100	100	101.7	126.5	92
	TNFR1	100	100	100	108.3	110.5	100.3
	IL-1R2	100	100	100	105.6	61.3	91.2

## Sheet: Fig. 3E
Fig. 3E
	GMs (number mL-1)	Remaining TNF-α (ng mL-1)				GMs (number mL-1)	Remaining IL-1β (ng mL-1)
		1st experiment	2nd experiment	3rd experiment			1st experiment	2nd experiment	3rd experiment
	150000	9.025	8.574	8.68		75000	8.56	8.64	8.82
	300000	8.12	8.07	8.37		150000	7.32	7.57	7.91
	600000	6.16	5.37	5.89		300000	5.95	6.07	6.73
	1200000	4.28	4.18	4.36		600000	4.678	4.93	4.72
	2400000	3.09	2.59	3.45		1200000	3.36	3.78	3.18
	4800000	2.06	1.897	2.35		2400000	2.17	2.938	2.04
	9600000	1.28	1.67	1.38		4800000	1.56	2.21	1.38

## Sheet: Fig. 3F
Fig. 3F
	TNF-α (ng mL-1)	GMs (106 mL-1)								IL-1β (ng mL-1)	GMs (106 mL-1)
		0	0.1875	0.375	0.75	1.5	3				0	0.187	0.37	0.75	1.5	3
	1st experiment	4.37	4.03	3.36	2.85	1.78	1.37			1st experiment	0.82	0.78	0.58	0.46	0.33	0.26
	2nd experiment	3.85	3.83	3.48	2.46	1.66	1.27			2nd experiment	0.85	0.71	0.63	0.5	0.4	0.27
	3rd experiment	4.06	3.64	3.17	2.61	1.85	1.26			3rd experiment	0.81	0.73	0.62	0.57	0.39	0.22

## Sheet: Fig. 3I-J
Fig. 3I
		Pearson’s correlation coefficient
		MAs	GMs	PFA-MAs
	1st experiment	0.836	0.506	0.1862
	2nd experiment	0.715	0.663	0.116
	3rd experiment	0.856	0.728	-0.1358
Fig. 3J
		IL-6 (ng mL-1)
		MAs	GMs	PFA-MAs
	1st experiment	13.5	2.63	6.27
	2nd experiment	11.7	3.432	8.36
	3rd experiment	12.2	3.854	5.89

## Sheet: Fig. 4C
Fig. 4C
		GMs-HUVECs (%)
		HUVECs	HUVECs+LPS
	1st experiment	12.22	57.04
	2nd experiment	18.06	53.17
	3rd experiment	10.18	43.54

[truncated: 31 more sheets: Fig. 4E, Fig. 4H-J, Fig. 5B, Fig. 5D, Fig. 5F, Fig. 5H-J, Fig. 6C, Fig. 6E, Fig. 6G, Fig. 6I, Fig. 6J, Fig. 6K, Fig. 7B, Fig. 7E, Fig. 7G-I, Fig. 7K-L, Supplementary Fig. 1C, Supplementary Fig. 2C, Supplementary Fig. 2E, Supplementary Fig. 3D …]
